# Supplementary material for: Selective neurodegeneration of the hippocampus caused by chronic cerebral hypoperfusion: F-18 FDG PET study in rats
Source: PLoS One. 2022 Feb 10;17(2):e0262224. doi: 10.1371/journal.pone.0262224 (PMC8830734; doi:10.1371/journal.pone.0262224)
Supplement: S1 File — (XLSX) [file pone.0262224.s001.xlsx]

## Sheet: CBF
group	PRE	30min	3day	7day	1month	3month
1	100	40.6897	35.8621	69.5862	70.4138	112.483
1	100	59.0909	38.0682	96.7045	113.636	175.227
1	100	51.0204	19.898	88.2653	99.7959	111.837
1	100	39.1304	23.913	54.8696	73.7391	140.174
1	100	26.6667	23.4167	83.4167	86.3333	106.083
1	100	31.5385	16.9231	53.3846	90.9231	117.538
1	100	50.3268	29.8693	45.3595	81.9608	102.222
1	100	48.9583	38.9583	48.8542	98.6458	110.313
1	100	46.9565	37.2174	66.6957	117.304	105.652
1	100	48.9583	43.6458	70.5208	104.896	108.75
1	100	42.069	40.8276	75.8621	94.4138	97.3793
1	100	47.7876	32.2124	75.3097	93.4513	99.3805
1	100	43.3333	24.8333	86.6667	101.583	103.583
1	100	42.7852	48.0705	81.9631	94.7987	105.034
1	100	40.5941	29.802	81.2871	104.059	100.297
0	100	97.4038	98.6538	99.6154	99.1346	103.269
0	100	101.888	100.944	100.236	100.708	96.9315
0	100	99.7571	99.919	100.405	100.162	103.158
0	100	85.2554	92.6689	96.3756	94.7282	102.636
0	100	119.729	109.865	104.159	107.35	100
0	100	102.629	101.363	98.7342	100.292	97.2736
0	100	104.151	102.124	98.4556	100.29	100.772
0	100	81.8835	88.785	92.0201	90.5823	93.4579
0	100	94.708	95.5292	96.8066	96.1679	101.095
0	100	105.828	101.943	104.07	103.053	92.5069
0	100	99.195	99.9106	98.5689	99.2844	101.342
0	100	88.3333	93.5185	98.6111	96.1111	95.463
0	100	94.7935	96.4991	98.9228	97.8456	101.257
0	100	94.2808	97.1404	99.5667	96.9671	99.2201
0	100	86.2425	93.1212	97.5064	92.0034	97.1625

## Sheet: FDG PET
Group	R_Accumbens_lPxRatW.Schiffer	R_Accumbens_rPxRatW.Schiffer	R_Amygdala_lPxRatW.Schiffer	R_Amygdala_rPxRatW.Schiffer	R_AuditoryCortex_lPxRatW.Schiffer	R_AuditoryCortex_rPxRatW.Schiffer	R_CingulateCortex_lPxRatW.Schiffer	R_CingulateCortex_rPxRatW.Schiffer	R_EntorhinalCortex_lPxRatW.Schiffer	R_EntorhinalCortex_rPxRatW.Schiffer	R_FrontalAssociationCortex_lPxRatW.Schiffer	R_FrontalAssociationCortex_rPxRatW.Schiffer	R_InsularCortex_lPxRatW.Schiffer	R_InsularCortex_rPxRatW.Schiffer	R_MedialPrefrontalCortex_lPxRatW.Schiffer	R_MedialPrefrontalCortex_rPxRatW.Schiffer	R_MotorCortex_lPxRatW.Schiffer	R_MotorCortex_rPxRatW.Schiffer	R_OrbitofrontalCortexl_lPxRatW.Schiffer	R_OrbitofrontalCortex_rPxRatW.Schiffer	R_ParACortex_lPxRatW.Schiffer	R_ParACortex_rPxRatW.Schiffer	R_RetrosplenialCortex_lPxRatW.Schiffer	R_RetrosplenialCortex_rPxRatW.Schiffer	R_SomatosensoryCortex_lPxRatW.Schiffer	R_SomatosensoryCortex_rPxRatW.Schiffer	R_VisualCortex_lPxRatW.Schiffer	R_VisualCortex_rPxRatW.Schiffer	R_HippocampusAnteroDorsal_lPxRatW.Schiffer	R_HippocampusAnteroDorsal_rPxRatW.Schiffer	R_HippocampusPosterior_lPxRatW.Schiffer	R_HippocampusPosterior_rPxRatW.Schiffer
0	1.09792	0.994033	0.813452	0.798702	0.908559	0.89619	1.15113	1.08549	0.843448	0.896974	0.957603	0.990234	0.903556	0.92309	1.15078	1.13445	0.991581	0.966719	1.02787	0.990662	0.843623	0.863663	1.02553	0.952198	0.879236	0.907513	0.897964	0.912821	1.04911	1.0342	0.903868	0.847712
0	0.905123	0.988703	0.848985	0.858337	0.856051	0.802336	0.892457	1.00705	0.807117	0.802117	0.79351	0.856874	0.893235	0.866607	0.929083	0.988131	0.807696	0.925727	0.935699	0.892188	0.834909	0.8065	0.862821	0.852275	0.873953	0.868143	0.81	0.784714	0.951693	0.983264	0.923425	0.952043
0	0.900964	1.0111	0.84454	0.899077	0.875743	0.843865	1.10913	0.975006	0.874986	0.911258	0.959263	0.9303	0.956897	0.928047	1.08279	0.981706	0.92448	0.952965	0.989398	1.00721	0.80027	0.789008	0.927722	0.941072	0.914782	0.884873	0.786056	0.818244	0.984253	0.970029	0.921277	0.940267
0	1.01354	0.988261	0.855934	0.819047	0.762678	0.759345	0.92582	0.914908	0.869756	0.833894	0.871239	0.876875	0.870335	0.903617	1.00992	0.959745	0.826093	0.854283	0.934211	0.892259	0.733928	0.81067	0.801083	0.84857	0.834988	0.853807	0.785178	0.835771	0.942319	0.957022	0.94187	0.888402
0	0.992965	0.93179	0.909882	0.944767	0.861409	0.815544	0.977675	0.996757	0.912262	0.869765	0.932087	0.791947	0.921237	0.91614	1.04885	1.03259	0.896689	0.846597	1.03552	0.912863	0.798903	0.776457	0.888124	0.833955	0.882563	0.872788	0.844019	0.789324	1.0234	0.984071	0.941568	0.975297
0	0.987491	0.992774	0.9188	0.923419	0.879627	0.891419	1.08306	1.02001	0.918609	0.895872	0.973367	0.970481	0.964416	0.94169	1.19163	1.09851	0.975941	0.939421	1.06972	1.07051	0.859307	0.855908	1.01984	0.984436	0.945853	0.926755	0.912677	0.846485	1.01902	1.04384	1.04381	0.932779
0	1.06966	1.10063	0.902537	0.921879	0.977051	0.884647	1.22485	1.15779	0.915213	0.95218	1.02957	0.93842	1.05832	0.978229	1.40757	1.28723	1.05266	0.988869	1.06646	1.11132	0.947646	0.958212	0.977914	0.991474	0.966168	0.920476	0.988648	0.973741	1.12587	1.09468	0.975768	1.03369
0	1.18943	1.18298	0.954454	0.92706	1.06324	1.02408	1.35149	1.37695	1.00933	1.06282	1.11614	1.02028	1.19216	1.16104	1.34823	1.34172	1.10723	1.08959	1.26596	1.18924	0.990981	1.00506	1.05459	1.08412	1.08956	1.05784	0.985204	0.969083	1.14071	1.18518	1.0579	1.00753
0	0.982104	1.04663	0.913326	0.778523	0.805913	0.835242	0.94451	0.899397	0.874122	0.822914	0.892149	0.822493	0.965565	0.929215	1.09397	1.06472	0.86313	0.854768	1.03922	1.02168	0.822345	0.817361	0.826651	0.86749	0.886033	0.913336	0.782564	0.780094	0.998763	1.0432	0.936847	0.896234
1	0.887491	0.845313	0.759778	0.726882	0.726889	0.532314	0.825894	0.840154	0.713094	0.697011	0.702601	0.654251	0.765515	0.712556	0.852432	0.84529	0.747526	0.68141	0.823402	0.787758	0.76331	0.511978	0.799022	0.806741	0.784025	0.553659	0.758256	0.558785	0.883451	0.784606	0.865361	0.787437
1	0.898905	0.92042	0.828618	0.82209	0.817185	0.85264	0.910881	0.883829	0.772829	0.786936	0.765892	0.766314	0.797824	0.804602	1.06799	1.05478	0.881822	0.841395	0.863561	0.924303	0.822862	0.81947	0.996803	0.954582	0.847845	0.856479	0.84636	0.862154	0.959427	1.00409	0.986955	0.940403
1	0.932208	0.961915	0.787296	0.904828	0.728109	0.752191	0.812739	0.821737	0.82929	0.823538	0.743328	0.752705	0.936205	0.8913	1.01616	0.923821	0.816661	0.805789	0.871362	0.912749	0.792395	0.852491	0.869863	0.849028	0.786747	0.827543	0.763831	0.823389	0.966313	0.983309	0.943513	0.915321
1	1.10572	0.892642	0.84518	0.842447	0.745873	0.748777	0.891754	0.842212	0.779964	0.795193	0.832283	0.698657	0.808194	0.873754	0.992091	0.955377	0.806204	0.776266	0.921131	0.882078	0.726269	0.77241	0.773491	0.790613	0.780556	0.808113	0.721498	0.706714	0.908003	0.944702	0.887167	0.89252
1	0.927136	0.968862	0.898285	1.00919	0.831018	0.803494	0.952025	0.97535	0.931256	0.937983	0.846643	0.822573	0.962482	0.934293	1.02137	1.00799	0.849707	0.887728	1.00248	0.930097	0.802708	0.74408	0.885323	0.851257	0.863711	0.853876	0.818036	0.79042	1.02202	1.03439	1.01016	1.15265
1	1.09795	1.03915	0.808896	0.830795	0.826423	0.802112	0.985138	0.958382	0.814934	0.797053	0.806882	0.749576	0.936541	0.898661	1.10426	1.05969	0.823594	0.770654	0.995066	0.935315	0.784108	0.734205	0.821798	0.828314	0.860289	0.860912	0.794809	0.76633	1.03127	1.07125	1.00604	1.04116
1	1.04921	0.999386	0.82727	0.893593	0.965665	0.890795	1.02997	1.05895	0.862476	0.879867	0.961688	0.793173	0.875428	0.951695	1.049	1.07333	0.952105	0.918657	1.06132	0.972651	0.855551	0.848811	0.942702	0.911456	0.914149	0.885659	0.895388	0.896775	1.03915	0.987552	0.925995	0.901045
1	1.01906	1.01077	0.84877	0.865778	0.858311	0.852083	1.09394	1.09671	0.857136	0.810574	0.938998	0.906705	0.942747	0.940844	1.14314	1.11908	0.953144	0.937874	1.05385	1.04497	0.802747	0.888697	0.947831	0.959795	0.909804	0.939502	0.887567	0.875815	1.07497	1.06672	0.992021	0.995213
1	1.01559	1.14325	0.941255	0.953439	0.845421	0.853898	1.01361	0.970192	0.871857	0.91618	0.935694	0.913187	0.937354	0.961498	1.09713	1.14856	0.93284	0.991893	1.03339	1.02675	0.835576	0.875739	0.975278	0.887459	0.910548	0.931959	0.842713	0.825274	0.927219	1.0017	0.979471	1.02529
2	1.1538	1.18257	1.03552	1.01659	0.86295	0.781046	1.00846	1.07084	1.00523	1.06968	0.628014	0.688441	0.965711	1.03173	1.17085	1.18191	0.794573	0.855126	0.895137	0.903517	0.692656	0.717819	0.863682	0.861241	0.821053	0.820831	0.699582	0.763489	1.05111	0.973174	1.04293	0.987178
2	1.15014	1.07166	0.784581	0.88064	0.951926	0.921364	1.11218	1.1154	0.951318	0.902161	0.872009	0.895175	1.11176	1.07266	1.27011	1.23106	0.949191	0.887026	1.10065	1.068	0.889353	0.823541	0.983539	0.916518	0.91195	0.892469	0.835543	0.805958	1.06714	1.08284	0.92424	1.03018
2	0.866753	0.929818	0.768401	0.812444	0.833314	0.931377	0.87157	0.894722	0.786785	0.786984	0.853381	0.770685	0.862928	0.910951	1.13251	1.1021	0.864448	0.873065	0.984472	0.948015	0.946072	0.782952	0.88496	0.883339	0.898668	0.900528	0.90592	0.853049	0.963813	0.940402	0.829418	0.925574
2	1.03407	1.0551	0.899315	0.842666	1.0418	0.908672	1.19349	1.03836	0.847785	0.833284	0.829257	0.865021	0.935751	0.97344	1.29925	1.19929	1.05395	0.97432	1.05834	1.03275	0.982269	0.940192	1.08106	1.06225	0.968704	0.955642	1.00308	0.928187	1.09662	1.10296	0.95673	0.906248
2	1.17994	1.01449	0.950166	0.870352	1.00067	0.868189	1.22308	1.13591	0.947214	0.88591	1.0009	0.902792	1.05559	0.998715	1.32358	1.25769	1.0517	0.971525	1.12248	1.11815	0.883825	0.886512	1.01761	1.04391	1.01869	0.91924	0.91303	0.857554	1.07117	1.13814	0.928278	0.974865
2	1.09767	1.03956	0.839425	0.769175	0.963017	0.900768	1.10829	1.06093	0.809204	0.758261	0.95481	0.995329	0.964099	0.888777	1.28812	1.25453	0.994953	1.00135	1.10148	1.13943	0.985205	0.908275	0.927506	0.840529	1.02485	0.950072	1.00814	0.890334	1.04536	1.07569	0.941897	0.884088
2	0.937564	1.03035	0.981091	0.919187	0.838745	0.896983	0.838938	0.865156	0.938221	0.961339	0.731697	0.632814	0.950707	0.999585	1.06047	1.07389	0.748815	0.752286	0.975627	0.943191	0.832699	0.769288	0.787256	0.781636	0.848276	0.795783	0.786495	0.72767	1.02381	1.00395	0.99943	0.996843
2	1.18168	1.15916	0.871631	0.828595	0.943021	0.987944	1.16777	1.26919	0.891003	0.90979	0.973679	0.972881	1.00261	1.0944	1.41819	1.43467	1.0068	0.978289	1.22464	1.1761	0.975724	0.955887	0.995162	1.00918	0.963991	0.91963	0.988388	0.937403	1.12777	1.14549	0.901998	1.03318
2	0.885102	0.89897	0.815569	0.8313	0.884901	0.874698	0.986805	1.01416	0.838467	0.863758	0.903907	0.935858	0.914397	0.869648	1.02134	0.963829	0.909017	0.950418	0.970318	0.975634	0.885012	0.857416	0.904491	0.972411	0.919148	0.884022	0.871493	0.871973	0.950323	0.951315	0.896025	0.944717
2	0.968952	0.962612	0.839126	0.828359	0.840929	0.815538	0.970967	1.0448	0.827179	0.840855	0.819032	0.822779	0.904166	0.832226	0.966524	1.01963	0.894341	0.877204	0.950229	0.939212	0.819811	0.815215	0.951471	0.969839	0.834999	0.817653	0.898125	0.831206	0.893828	0.940631	0.921766	0.890184
2	1.01714	0.978151	0.86867	0.83266	0.88999	0.878988	1.01419	1.04641	0.875514	0.844994	0.933309	0.957948	0.96173	0.93	1.07633	1.14012	0.925071	0.896706	1.05657	1.00892	0.901424	0.938938	0.970175	0.967811	0.877648	0.878839	0.918862	0.941553	0.956388	0.953149	0.908735	0.879279
2	0.993614	0.995633	0.873276	0.884043	0.852702	0.914087	0.973254	0.939446	0.857351	0.856664	0.919183	0.852187	0.900068	0.902536	1.06557	0.993769	0.896409	0.906876	1.0131	0.952488	0.838491	0.781402	0.907187	0.92508	0.89225	0.904126	0.832258	0.838549	0.979582	1.0286	0.883398	0.943171
2	0.974609	0.928198	0.821679	0.834272	0.846682	0.817265	0.9687	0.966142	0.837366	0.831416	0.897425	0.909069	0.968901	0.900427	1.024	1.02274	0.896531	0.882077	0.977488	1.00011	0.777367	0.782541	0.903487	0.90548	0.908989	0.862412	0.816269	0.780432	1.00704	0.954395	0.920926	0.873472
2	0.991767	0.973629	0.872258	0.858211	0.904452	0.935955	1.00159	1.07629	0.865175	0.880494	1.02024	1.01062	0.939942	0.952688	1.02412	1.02845	1.00581	0.962407	1.04046	1.04136	0.890363	0.846538	0.9893	0.980124	0.929907	0.935375	0.925191	0.83773	1.00152	1.04092	0.982468	0.977199
3	0.924133	0.91384	0.795788	0.807566	0.839851	0.832128	0.968227	0.882923	0.81295	0.813493	0.949828	0.880366	0.914039	0.889879	0.980101	0.930014	0.947671	0.898238	0.951485	0.915822	0.865141	0.828377	0.96052	0.931797	0.906137	0.904485	0.917011	0.847885	0.983836	0.949088	0.912684	0.87493
3	0.94441	1.00011	0.800149	0.848855	0.84711	0.859657	0.990815	0.968101	0.805512	0.878591	0.912547	0.950351	0.909862	0.928982	1.05096	1.02553	0.919444	0.936218	0.982839	0.991015	0.887356	0.832073	0.960888	0.925642	0.901357	0.906762	0.8847	0.838332	1.01209	0.968795	0.842633	0.925877
3	0.829101	0.915284	0.718114	0.765077	0.771513	0.725127	0.906295	0.974772	0.741061	0.718961	0.861111	0.88284	0.92013	0.86617	0.996858	0.99655	0.855839	0.878812	0.986188	0.948074	0.743214	0.739476	0.839503	0.860854	0.862106	0.840904	0.75411	0.7421	0.937098	0.978912	0.813942	0.870441
3	0.969617	1.03342	0.804574	0.811896	0.867316	0.873543	1.13054	1.12219	0.824594	0.841596	0.955178	0.963627	1.00735	0.95806	1.12107	1.1418	0.987552	0.953174	1.02805	1.00871	0.872992	0.882649	0.944096	0.981429	0.963251	0.924977	0.893034	0.909731	1.00704	1.05265	0.925225	0.950425
3	1.10724	1.1348	0.949136	0.930392	0.938245	0.944052	1.15405	1.15096	0.976606	0.953699	0.950241	0.896896	1.02003	0.988119	1.20992	1.26004	1.00072	0.968069	1.07819	1.06888	0.88411	0.8917	1.07339	1.00468	0.995419	0.966982	0.902435	0.895855	1.09993	1.11095	1.06106	1.03564
3	0.895305	0.80796	0.789517	0.783117	0.836496	0.758969	0.877524	0.869803	0.805735	0.808584	0.838384	0.799498	0.875458	0.87955	0.974358	0.944407	0.886654	0.866568	0.936693	0.870828	0.839045	0.786598	0.919329	0.886979	0.872177	0.877359	0.829949	0.774505	0.896437	0.898188	0.861388	0.865417
3	1.09623	1.05137	0.857998	0.862875	0.919109	0.891506	1.0645	1.08413	0.978348	0.961124	0.895636	0.835558	0.998046	1.18094	1.36046	1.39046	0.964686	1.00148	1.02664	1.06148	0.946496	0.911957	1.06674	0.932167	0.989833	0.981715	0.945694	0.908843	1.02896	0.879563	0.959995	1.02198
3	0.97262	1.10435	0.900761	0.819017	0.939084	0.87042	1.09087	1.07909	0.900688	0.918756	0.893699	0.888445	0.976087	1.00721	1.11215	1.22771	1.02913	0.986807	1.06858	1.03805	0.878857	0.882105	1.02011	1.02338	0.96633	0.953235	0.910449	0.922035	1.08413	0.878138	0.947348	0.906508
3	1.02653	1.12084	0.90918	0.811429	0.826228	0.780364	0.899854	0.907054	0.932762	0.907809	0.742935	0.722278	0.902416	0.894089	1.0032	1.0297	0.841276	0.790105	0.925275	0.872123	0.728524	0.674553	0.79994	0.811847	0.850133	0.782046	0.753022	0.713454	1.0198	0.836192	0.948016	0.892236
3	1.00701	0.929798	0.774869	0.74845	0.842239	0.907881	0.839489	0.766612	0.771831	0.79332	0.813112	0.739012	0.904473	0.927959	0.989392	1.0199	0.868081	0.751938	0.955452	0.913382	0.879422	0.818023	0.76914	0.720529	0.91874	0.838849	0.886169	0.714256	1.02105	0.936678	0.90345	0.894911
3	0.974843	0.977138	0.79593	0.852544	0.861776	0.937899	1.0284	1.12436	0.835847	0.862613	0.981911	0.930783	0.932936	0.954369	1.22927	1.36479	0.952309	0.898016	1.03642	1.04889	0.972779	0.793833	0.797045	0.842224	0.991247	0.850618	1.03634	0.857366	1.02551	1.01998	0.940109	0.927415
3	0.967696	1.03823	0.780401	0.82095	0.917254	0.778931	0.799041	0.779845	0.884828	0.90403	0.660359	0.75137	0.973752	0.92608	0.824568	0.822792	0.745707	0.797347	0.797821	0.803931	0.764452	0.739703	0.77903	0.803453	0.797055	0.791436	0.775908	0.823846	0.855438	0.808194	0.921337	0.85068
3	1.08839	1.14659	0.930548	0.913616	0.954175	0.931486	1.11689	1.21551	0.986974	0.995578	0.828945	0.867081	1.06026	1.0952	1.39302	1.46062	0.960315	0.991848	1.07603	1.0541	0.977762	0.781279	0.876758	0.866172	1.0315	0.952934	0.908331	0.793501	1.13864	1.00922	1.01257	1.09656
3	1.10709	1.08369	0.822276	0.884687	1.09803	0.905646	1.11514	1.15594	0.893782	1.00127	0.954347	0.873527	1.03926	1.10467	1.34379	1.25609	1.01484	1.02216	1.16354	1.10394	1.02827	0.940967	1.13664	1.04015	0.991887	0.979206	1.06862	0.945059	1.15136	1.05961	0.841508	1.12326

## Sheet: Western
Animal	Number	Group	bax	TNF-a	tau	bata	b40	b42	b42/40	cyclophilinA		rbax	rTNF-a	rtau	rbata	rb40	rb42	rb42/40	rcyclophilinA
sham1	s1	0	0.743566	0.96347	0.756906	0.287705	0.530634	0.072318	0.136286	0.618169		0.770874	0.92701	0.851978	0.549218	0.763494	0.308343	0.402661	0.677609
sham2	s2	0	0.700778	0.941435	0.544334	0.460445	0.778891	0.412631	0.529768	0.819261		0.770874	0.92701	0.851978	0.549218	0.763494	0.308343	0.402661	0.677609
sham3	s3	0	0.397314	0.533175	1.36243	0.364534	0.745183	1.09356	1.4675	0.829514		0.770874	0.92701	0.851978	0.549218	0.763494	0.308343	0.402661	0.677609
sham4	s4	0	0.804259	1.02664	1.11883	0.890704	1.0761	0.437319	0.406393	0.919495		0.770874	0.92701	0.851978	0.549218	0.763494	0.308343	0.402661	0.677609
sham5	s5	0	0.931556	0.426058	0.834605	0.756312	1.08415	0.354707	0.327176	0.551653		0.770874	0.92701	0.851978	0.549218	0.763494	0.308343	0.402661	0.677609
sham6	s6	0	1.35178	1.50936	0.941314	0.526386	0.771095	0.270334	0.350584	0.536753		0.770874	0.92701	0.851978	0.549218	0.763494	0.308343	0.402661	0.677609
sham7	s7	0	0.34514	1.47652	0.944975	1.0176	0.630073	0.155055	0.246091	0.653759		0.770874	0.92701	0.851978	0.549218	0.763494	0.308343	0.402661	0.677609
sham8	s8	0	0.515942	1.032	1.16099	0.339404	1.05616	0.253382	0.239909	0.596575		0.770874	0.92701	0.851978	0.549218	0.763494	0.308343	0.402661	0.677609
sham9	s9	0	0.193595	0.965274	0.795891	0.609557	0.671361	0.245973	0.366379	0.594397		0.770874	0.92701	0.851978	0.549218	0.763494	0.308343	0.402661	0.677609
sham10	s10	0	0.735311	0.933408	0.563048	0.366909	0.535721	0.182056	0.339833	0.611611		0.770874	0.92701	0.851978	0.549218	0.763494	0.308343	0.402661	0.677609
sham11	s11	0	1.13781	0.861984	0.610504	0.427428	0.848903	0.191266	0.225309	0.674404		0.770874	0.92701	0.851978	0.549218	0.763494	0.308343	0.402661	0.677609
sham12	s12	0	0.91923	0.704899	0.683022	0.508085	0.724417	0.230582	0.3183	0.717917		0.770874	0.92701	0.851978	0.549218	0.763494	0.308343	0.402661	0.677609
sham13	s13	0	0.762218	0.764632	0.911725	0.637821	0.599431	0.185487	0.309438	0.790015		0.770874	0.92701	0.851978	0.549218	0.763494	0.308343	0.402661	0.677609
sham14	s14	0	1.08889	1.01967	0.938026	0.560139	0.665749	0.292468	0.439307	0.651192		0.770874	0.92701	0.851978	0.549218	0.763494	0.308343	0.402661	0.677609
sham15	s15	0	0.935724	0.746626	0.613079	0.485247	0.734542	0.248005	0.337633	0.599419		0.770874	0.92701	0.851978	0.549218	0.763494	0.308343	0.402661	0.677609
bi4	b1	1	0.801048	0.816959	0.614055	0.212167	0.466554	0.0750868	0.160939	0.88158		0.830467	0.786044	0.691185	0.405019	0.671293	0.320148	0.4755	0.966348
bi6	b2	1	0.728878	0.930144	0.602288	0.483003	0.813906	0.408829	0.502305	1.01847		0.801786	0.915892	0.942686	0.576126	0.797816	0.305501	0.381787	0.84237
bi7	b3	1	0.433867	0.646996	1.36289	0.497567	0.673068	1.29308	1.92118	0.888932		0.841794	1.12491	0.852267	0.74965	0.689606	0.3646	0.527141	0.726146
bi8	b4	1	0.664457	1.16553	0.917645	0.676281	1.08051	0.76507	0.708065	0.725953		0.636876	1.05242	0.698778	0.417003	0.766624	0.539433	0.701562	0.534981
bi10	b5	1	0.846763	0.367166	0.952526	0.628013	1.02642	0.361221	0.351923	0.608985		0.700707	0.798874	0.972353	0.45605	0.72284	0.314005	0.433117	0.74803
bi12	b6	1	1.48826	1.4812	0.811594	0.554095	1.06216	0.455342	0.428696	0.620654		0.848704	0.909716	0.73457	0.578129	1.05169	0.519364	0.492375	0.783527
bi-a1	b7 ba1	1	0.815652	1.33177	0.501769	0.557002	0.670522	0.18113	0.270134	0.623001		1.82177	0.836137	0.45239	0.300625	0.812508	0.360196	0.442	0.645729
bi-a2	b8 ba2	1	0.174497	0.816779	0.721728	0.399538	0.635151	0.174916	0.275393	0.490717		0.260717	0.733681	0.529631	0.646527	0.459148	0.212857	0.462218	0.557373
bi-a3	b9 ba3	1	0.617699	0.990591	0.662879	0.695191	0.761495	0.251553	0.330342	0.441429		2.45961	0.951323	0.709594	0.626376	0.865997	0.315338	0.363054	0.503226
bi-a7	b10 ba4	1	0.50645	0.914608	0.429506	0.323946	0.550418	0.198674	0.360951	0.52179		0.530945	0.908339	0.649909	0.484908	0.784439	0.336488	0.427683	0.578095
bi-a9	b11 ba5	1	0.932908	0.888289	0.444839	0.534069	0.880186	0.240277	0.272984	0.639589		0.632052	0.9553	0.620787	0.686245	0.791629	0.387354	0.487862	0.642629
bi-a10	b12 ba6	1	1.16999	0.916514	0.644293	0.420367	0.702971	0.226544	0.322267	0.773861		0.981164	1.20531	0.803669	0.454399	0.740891	0.302943	0.407678	0.730412
bi-a11	b13 ba7	1	0.557023	0.83221	1.00301	0.770086	0.598312	0.173838	0.290548	0.799567		0.563349	1.00894	0.937278	0.663109	0.762068	0.288979	0.37808	0.685802
bi-a12	b14 ba8	1	1.31198	1.29099	0.925201	0.800879	0.655195	0.312285	0.476629	0.630235		0.928808	1.17367	0.84033	0.785265	0.75139	0.329235	0.436869	0.655803
bi-a13	b15 ba9	1	0.804726	0.603849	0.393709	0.946042	0.62681	0.425185	0.678333	0.613714		0.662954	0.749739	0.547126	1.07076	0.651515	0.528629	0.80898	0.693768

## Sheet: Y-maze
group	entry_test	spon_test
1	14	75
1	16	64.29
1	10	62.5
1	14	75
1	20	55.56
1	17	66.67
1	16	85.71
2	13	45.45
2	12	50
2	16	57.14
2	18	56.25
2	22	65
2	14	66.67
2	29	55.56
